# Supplementary material for: Cold Plasma Inactivation of Bacterial Biofilms and Reduction of Quorum Sensing Regulated Virulence Factors
Source: PLoS One. 2015 Sep 21;10(9):e0138209. doi: 10.1371/journal.pone.0138209 (PMC4577073; doi:10.1371/journal.pone.0138209)
Supplement: S1 Table — (XLSX) [file pone.0138209.s001.xlsx]

## Sheet: Sheet1
Fig. 5C	Control 0h	Control 24h	Direct ACP			Indirect ACP								STDEV
			60 s	120 s	300 s	60 s	120 s	300 s		A, 494 nm	Direct	Indirect	Control	Direct	Indirect	Control
Elastase Las B			0.0231111	0.00755556	0.00444444	0.0163333	0.00822222	0.001		0	0.0162817	0.0162817	0.0162817	0.00286761	0.00286761	0.00286761
at 494 nm	0.0140909	0.024	0.0195417	0.0137778	0.009	0.0185556	0.017	0.0125556		60	0.0143128	0.0155208		0.00843999	0.00628556
	0.0146111	0.0476389	0.0124444	0.0151111	0.003	0.0223056	0.0139286	0.00974603		120	0.00982077	0.0116964		0.00495062	0.0039858
	0.0149286	0.0200238	0.005875	0.006	0.00130556	0.00944444	0.00654167	0.00572222		300	0.00527315	0.00892758	0.0304659	0.00489679	0.00469122	0.0116597
	0.0211111	0.0233333	0.0216667	0.0134444	0.0132222	0.0201111	0.0103611	0.0116667						STDEV
	0.0166667	0.0373333	0.0032381	0.00303571	0.000666667	0.006375	0.014125	0.012875		%, A	Direct	Indirect	Control	Direct	Indirect	Control
Average	0.0162817	0.0304659	0.0125532	0.0102738	0.00543889	0.0153583	0.0123913	0.0105131		0	100	100	100	17.6125	17.6125	17.6125
St Dev	0.00286761	0.0116597	0.00811288	0.00539411	0.00545593	0.00701337	0.00402954	0.00294202		60	87.9076	95.327		51.8373	38.6051
										120	60.3179	71.838		30.4061	24.4803
										300	32.387	54.8321	187.118	30.0755	28.8129	71.6122
														STDEV
Fig. 5A	Control 0h	Control 24h	Direct ACP			Indirect ACP				A, 520 nm	Direct	Indirect	Control	Direct	Indirect	Control
			60 s	120 s	300 s	60 s	120 s	300 s		0	0.0712106	0.0712106	0.0712106	0.00812315	0.00812315	0.00812315
Pyocyanin	0.06185	0.08043	0.04942	0.04686	0.03725	0.04162	0.0409	0.0379		60	0.0448556	0.0382051		0.00506788	0.00641969
P. aeruginosa	0.07543	0.09625	0.04575	0.03908	0.03375	0.0422	0.04173	0.04063		120	0.0417802	0.0381091		0.00439965	0.00556583
	0.07636	0.0986	0.0394	0.0394	0.0317	0.0308	0.0317	0.0305		300	0.0342333	0.0363417	0.0917595	0.00280639	0.00523929	0.00988299
Average	0.0712133	0.09176	0.0448567	0.04178	0.0342333	0.0382067	0.03811	0.0363433						STDEV
St Dev	0.00812221	0.00988217	0.00506938	0.00440232	0.00280639	0.00642091	0.00556671	0.00524134		A, 520 nm	Direct	Indirect	Control	Direct	Indirect	Control
										0	0.0372773	0.0372773	0.0372773	0.00812315	0.00812315	0.00812315
								Negative control	0.0339333	60	0.0109222	0.00427179		0.00506788	0.00641969
								(uninoc TSB)		120	0.00784683	0.00417576		0.00439965	0.00556583
										300	0.0003	0.00240833	0.0578262	0.00280639	0.00523929	0.00988299
														STDEV
										A, %	Direct	Indirect	Control	Direct	Indirect	Control
										0	100	100	100	21.7911	21.7911	30.4969
										60	29.2999	11.4595		13.5951	17.2214
										120	21.0499	11.2019		11.8025	14.9309
										300	0.80478	6.46059	155.124	7.52842	14.0549	26.5121
														STDEV
Fig. 5B	Control 0h	Control 24h	Direct ACP			Indirect ACP				A, 520 nm	Direct	Indirect	Control	Direct	Indirect	Control
			60 s	120 s	300 s	60 s	120 s	300 s		0	0.0480503	0.0480503	0.0480503	0.00322521	0.00322521	0.00322521
Pyocyanin	0.0459841	0.06045	0.0213889	0.0101	0.01	0.0107	0.0066	0.00716667		60	0.0188122	0.0153815		0.0068949	0.00614
cell free"-"NegTSB	0.0517667	0.05225	0.011	0.0114	-0.001875	0.0131111	0.0145	-0.00775		120	0.0132302	0.00866825		0.00434466	0.00512107
	0.0464	0.0425	0.0240476	0.0181905	0.00490476	0.0223333	0.00490476	0.00490476		300	0.00434325	0.00144048	0.0517333	0.00595738	0.00803914	0.00898615
Average	0.0480503	0.0517333	0.0188122	0.0132302	0.00434325	0.0153815	0.00866825	0.00144048						STDEV
St Dev	0.00322521	0.00898615	0.0068949	0.00434466	0.00595738	0.00614	0.00512107	0.00803914		A, %	Direct	Indirect	Control	Direct	Indirect	Control
										0	100	100	100	6.71216	6.71216	6.71216
										60	39.151	32.0112		14.3494	12.7783
										120	27.534	18.04		9.0419	10.6577
										300	9.03898	2.99785	107.665	12.3982	16.7307	18.7016
Fig. 5D	Control 0h	Control 24h	Direct ACP			Indirect ACP
P. aeruginosa			60 s	120 s	300 s	60 s	120 s	300 s						STDEV
Plate count	11.0128	10.8893	9.86034	10.2279	9.86034	11.9284	11.659	12.043		Log10 CFU/ml	Direct	Indirect	Control	Direct	Indirect	Control
	8.75205	9.32325	11.5105	11.2967	9.74429	9.70757	9.83569	9.6721		0	9.5978	9.5978	9.5978	0.848599	0.848599	0.848599
	8.68124	10.7818	9.97772	10.0065	10.3404	10.7033	11.0569	9.50515		60	10.3584	10.6211		0.664276	0.764166
	9.75587	10.7959	10.1614	10.2889	10.2742	10.0917	9.90037	9.74036		120	10.539	10.7276		0.531488	0.718228
	9.69461	9.95424	10.2822	10.8751	10.2742	10.4385	10.8603	10.3274		300	10.0987	10.2838	10.2649	0.274969	0.936972	0.647827
	9.6902	9.8451				10.8573	11.0531	10.415
Average	9.5978	10.2649	10.3584	10.539	10.0987	10.6211	10.7276	10.2838
St Dev	0.848599	0.647827	0.664276	0.531488	0.274969	0.764166	0.718228	0.936972
Fig. 5E	Control 0h	Control 24h	Direct ACP			Indirect ACP
P. aeruginsoa			60 s	120 s	300 s	60 s	120 s	300 s
biofilm formation	7.10037	6.97543	6.88081	6.73239	6.81954	7.08991	6.8451	6.81291						STDEV
	6.90849	6.989	6.74036	6.68124	7.16732	6.716	6.72428	7.11059		Log10 CFU/ml	IF	OF	24h control	IF	OF	24h control
	6.89763	6.99782	6.95424	6.93952	7.00217	7.18184	6.69897	7.07555		0	7.14183	7.14183	7.14183	0.264044	0.264044	0.264044
	7.52048	6.87795	7.08636	7.08636	7.06446	6.89763	7.03941	7.06258		60	6.91544	6.97134		0.144419	0.207364
	7.28217	6.94201								120	6.85988	6.82694		0.187794	0.15534
Average	7.14183	6.95644	6.91544	6.85988	7.01337	6.97134	6.82694	7.01541		300	7.01337	7.01541	6.95644	0.146064	0.136511	0.048742
St Dev	0.264044	0.048742	0.144419	0.187794	0.146064	0.207364	0.15534	0.136511
Fig. 6
Cytotoxicity			Direct	Indirect	Direct	Indirect
CHO-K1		Time	P.aer/ACP	P.aer/ACP	TSB/ACP	TSB/ACP
	TSB 100%	TSB 100%	1.895	1.895	1.895	1.895
	1.66433	TSB 100%	1.846	1.846	1.846	1.846
		TSB 100%	1.709	1.709	1.709	1.709
		TSB 100%	1.961	1.961	1.961	1.961
		TSB 100%	1.507	1.507	1.507	1.507
		TSB 100%	2.011	2.011	2.011	2.011
		TSB 100%	1.302	1.302	1.302	1.302		%A, 600 nm	P. a		TSB		STDEV	STDEV	STDEV	STDEV
		TSB 100%	1.38	1.38	1.38	1.38			Direct ACP	Indirect ACP	Direct ACP	Indirect ACP	P.a Direct ACP	P.a Indirect ACP	TSB Direct ACP	TSB Indirect ACP
		TSB 100%	1.368	1.368	1.368	1.368		TSB	100				0
	Pa 0h control	Pa 0h control	1.659	1.659	1.659	1.659		P.a 0h control	92.006				23.1924
Av, 600 nm	1.53129	Pa 0h control	1.701	1.701	1.701	1.701		P.a 24h control	12.1904				2.06537
ST	0.385999	Pa 0h control	2.028	2.028	2.028	2.028		60 s	71.6804	72.4147	33.36	59.3556	25.6947	21.9719	5.70457	13.8127
%Av	92.006	Pa 0h control	1.909	1.909	1.909	1.909		120 s	80.5461	82.5556	22.2912	21.9574	21.2373	13.0486	7.09152	9.83294
%St	23.1924	Pa 0h control	1.107	1.107	1.107	1.107		300 s	88.2786	82.3086	11.2491	7.07657	12.4634	17.6712	4.78195	1.23713
		Pa 0h control	1.16	1.16	1.16	1.16
		Pa 0h control	1.155	1.155	1.155	1.155
	Pa 24h control	Pa 24h control	0.241	0.241	0.241	0.241
Av, 600 nm	0.202889	Pa 24h control	0.244	0.244	0.244	0.244
ST	0.0343746	Pa 24h control	0.232	0.232	0.232	0.232
%Av	12.1904	Pa 24h control	0.221	0.221	0.221	0.221
%St	2.06537	Pa 24h control	0.175	0.175	0.175	0.175
		Pa 24h control	0.18	0.18	0.18	0.18												Supporting Information
		Pa 24h control	0.208	0.208	0.208	0.208
		Pa 24h control	0.146	0.146	0.146	0.146	Direct	Indirect	Direct	Indirect
		Pa 24h control	0.179	0.179	0.179	0.179	P.aer/ACP	P.aer/ACP	TSB/ACP	TSB/ACP
		60	1.75	1.576	0.453		1.193	1.20522	0.555222	0.987875	Av, 600 nm
		60	1.657	1.721	0.469	0.685	0.427646	0.365686	0.0949431	0.229889	ST
		60	1.67	1.749	0.445	0.673	71.6804	72.4147	33.36	59.3556	%Av
		60	1.242	0.841	0.527	0.871	25.6947	21.9719	5.70457	13.8127	%St
		60	1.259	0.973	0.621	0.992
		60	0.984	0.996	0.615	1.051
		60	0.754	0.919	0.712	1.121
		60	0.735	1.013	0.515	1.277	Direct	Indirect	Direct	Indirect
		60	0.686	1.059	0.64	1.233	P.aer/ACP	P.aer/ACP	TSB/ACP	TSB/ACP
		120	1.735	1.673	0.296	0.211	1.34056	1.374	0.371	0.365444	Av, 600 nm
		120	1.754	1.536	0.27	0.264	0.353459	0.217173	0.118026	0.163653	ST
		120	1.662	1.69	0.269	0.22	80.5461	82.5556	22.2912	21.9574	%Av
		120	1.455	1.363	0.262	0.273	21.2373	13.0486	7.09152	9.83294	%St
		120	1.311	1.288	0.485	0.329
		120	1.406	1.34	0.31	0.283
		120	0.862	1.181	0.45	0.497
		120	0.913	1.066	0.593	0.674	Direct	Indirect	Direct	Indirect
		120	0.967	1.229	0.404	0.538	P.aer/ACP	P.aer/ACP	TSB/ACP	TSB/ACP
		300	1.692	1.649	0.13	0.107	1.46925	1.36989	0.187222	0.117778	Av, 600 nm
		300	1.7	1.749	0.119	0.109	0.207432	0.294107	0.0795877	0.0205899	ST
		300	1.655	1.688	0.11	0.1	88.2786	82.3086	11.2491	7.07657	%Av
		300	1.504	0.808	0.151	0.109	12.4634	17.6712	4.78195	1.23713	%St
		300		1.38	0.164	0.102
		300	1.479	1.334	0.152	0.115
		300	1.219	1.274	0.305	0.116
		300	1.198	1.225	0.32	0.164
		300	1.307	1.222	0.234	0.138
																									Supporting Information
Fig. 3B	Control 0h	Control 24h	Direct ACP			Indirect ACP					%XTT, 459 nm
			60 s	120 s	300 s	60 s	120 s	300 s			time, s	Direct ACP	Indirect ACP	Control 24h
L mono XTT	1	55.6812	69.8044	46.2657	52.0827	37.3372	17.0453	-7.71095			0	100	100	100	0	0	0
		79.5446		85.2263	23.9445	45.454	-11.3635	11.7693			60	53.3787	49.3771		15.6642	22.9088
		70.075	63.6356	68.181	46.401	16.2336	20.4543	2.84088			120	30.5845	20.8602		22.5042	18.5534
			45.9275	29.8292	22.2535	-3.12496	0	-3.03027			300	8.73006	3.84871	68.4336	16.2203	7.92956	12.0161
			30.235	26.9883	-7.57567	5.39767	-4.0584	10.89
			57.291	39.7723	46.401	23.8634	30.3027	8.33324
Average		68.4336	53.3787	49.3771	30.5845	20.8602	8.73006	3.84871
St Dev		12.0161	15.6642	22.9088	22.5042	18.5534	16.2203	7.92956
Fig. 2B	Control 0h	Control 24h	Direct ACP			Indirect ACP					Log10 CFU/ml
			60 s	120 s	300 s	60 s	120 s	300 s			Treatment time	Direct ACP	Indirect ACP	Control 24h	STDEV	STDEV	STDEV
L mono PC	6.76343	5.57978	2.5563	3.23045	2.57978	1.95424	2.25527	0			0	6.25654	6.25654	6.25654	0.25823	0.25823	0.25823
	6.233	5.92428	2.86923	3.78533	2.11394	1.77815	1.47712	1			60	2.596	3.04519		0.142468	0.619122
	6.16732	5.89209	2.60206	3.72428	2.53148	2.04139	0	0			120	2.55559	1.95304		0.265821	0.422503
	6.2188	5.44716	2.4843	2.60746	2.87506	2.60206	0	0			300	1.09625	0.166667	5.71083	0.944665	0.408248	0.234601
	6.03941		2.4843	2.4843	2.4624	1.30103	1	0
	6.11727		2.57978	2.43933	2.77085	2.04139	1.8451	0
Average	6.25654	5.71083	2.596	3.04519	2.55559	1.95304	1.09625	0.166667
St Dev	0.25823	0.234601	0.142468	0.619122	0.265821	0.422503	0.944665	0.408248
																									Supporting Information
Fig. 3C	Control 0h	Control 24h	Direct ACP			Indirect ACP					%XTT, 459 nm
			60 s	120 s	300 s	60 s	120 s	300 s			Treatment time	Direct ACP	Indirect ACP	Control 24h	STDEV	STDEV	STDEV
S. aureus XTT	1	74.4579	21.4879	5.24419	5.49069	21.8441	4.28558	1.69167			0	100	100	100	0	0	0
		48.2127	12.3467	1.94543	0.862754	16.8579	4.39835	0.870004			60	13.3345	13.5382		11.864	13.5323
		92.2809	33.1223	6.2592	4.41527	35.1405	6.31559	3.78935			120	3.36549	3.66436		1.91322	1.67451
		85.2604	4.06002	2.81946	1.91723	2.70668	2.08076	1.24056			300	2.64599	1.5076	74.049	2.01501	1.1789	15.0957
		73.7087	3.38335	2.23301	0.338335	1.69167	3.01118	0.805559
		70.3737	5.60669	1.69167	2.85168	2.98863	1.89468	0.648475
Average		74.049	13.3345	3.36549	2.64599	13.5382	3.66436	1.5076
St Dev		15.0957	11.864	1.91322	2.01501	13.5323	1.67451	1.1789
											Log10 CFU/ml
Fig. 2C	Control 0h	Control 24h	Direct ACP			Indirect ACP					Treatment time	Direct ACP	Indirect ACP	Control 24h	STDEV	STDEV	STDEV
			60 s	120 s	300 s	60 s	120 s	300 s			0	6.48121	6.48121	6.48121	0.770454	0.770454	0.770454
S. aureus PC	5.76169	4.40729	4.6721	4.26482	2.17609	3.56377	1.60206	2.43136			60	3.45762	3.56377		1.21537	1.27009
	5.96937	4.48976	4.30103	3.32428	3.66276	3.02119	3.95904	2.81954			120	2.99295	2.92492		1.24649	0.911826
	6.74835	6.353	2.68124	3.78533	1.30103	2.35218	3.60206	2.25527			300	2.20971	2.24583	5.61689	1.03264	0.564084	1.39491
	7.44544	7.2175	2.17609	0.69897	1.69897	5.31793	2.25527	1.47712
				2.6721			3.50786
				3.21219			2.62325
Average	6.48121	5.61689	3.45762	2.99295	2.20971	3.56377	2.92492	2.24583
St Dev	0.770454	1.39491	1.21537	1.24649	1.03264	1.27009	0.911826	0.564084
Fig. 3A	Control 0h	Control 24h	Direct ACP			Indirect ACP					%XTT, 459 nm
			60 s	120 s	300 s	60 s	120 s	300 s			time	Direct ACP	Indirect ACP	Control	STDEV	STDEV	STDEV
E. coli XTT	1	99.68	29.6353	11.3982	28.3456	6.83891	32.7315	5.83333			0	100	100	100	0	0	0
		112.09	17.7812	20.5167	13.0395	13.6778	-28.5185	7.77778			60	26.1407	18.506		16.5189	11.1036
		81.99	29.1793	23.2523	13.756	8.20669	22.037	-3.88889			120	19.3772	13.3538		13.965	10.4495
		51.4673	34.1986	9.14221	18.3425	2.23476	13.0023	3.86972			300	12.9077	7.34756	82.2783	21.2443	7.40752	21.3358
		75.8465	-1.3544	9.14221	1.21896	17.4718	12.0762	13.157
		72.5959	47.4041	37.5847	41.5608	31.693	21.1287	17.3363
Average		82.2783	26.1407	18.506	19.3772	13.3538	12.0762	7.34756
St Dev		21.3358	16.5189	11.1036	13.965	10.4495	21.2443	7.40752
Fig. 2A	Control 0h	Control 24h	Direct ACP			Indirect ACP					Log10 CFU/ml
			60 s	120 s	300 s	60 s	120 s	300 s			time	Direct ACP	Indirect ACP	Control	STDEV	STDEV	STDEV
E. coli PC	4.72233	3.0004	0	0	0	0	0	0			0	5.41928	5.41928	5.41928	0.871772	0.871772	0.871772
	6.55652	6.58471	0	0	0	0	0	0			60	0	0.5		0	0.784752
	4.74969	4.19085	0	0	0	0	0	0			120	0	0.216838		0	0.531143
	5.64856	4.54811	0	0	0	1.30103	0	0			300	0	0	4.58102	0	0	1.49069
			0	0	0	0	0	0
			0	0	0	1.69897	1.30103	0
Average	5.41928	4.58102	0	0	0	0.5	0.216838	0
St Dev	0.871772	1.49069	0	0	0	0.784752	0.531143	0
	Supporting Information
	Images of P. aeruginosa TSB cell suspension: 24 h control and after 60, 120 and 300 s of Direct (IF) and Indirect (OF) treatment reflecting pyocyanin degradation
													>		>		>
